# Supplementary material for: Ex Vivo Functional Assay for Evaluating Treatment Response in Tumor Tissue of Head and Neck Squamous Cell Carcinoma
Source: Cancers (Basel). 2023 Jan 12;15(2):478. doi: 10.3390/cancers15020478 (PMC9856585; doi:10.3390/cancers15020478)
Supplement: Supplementary file 1 [file cancers-15-00478-s001.zip]

Archive with 1 entries (1 files):
- cancers-2101043-SI.pdf
